# Supplementary material for: Integration of multiple imaging platforms to uncover cardiovascular defects in adult zebrafish
Source: Cardiovasc Res. 2021 Oct 5;118(12):2665–87. doi: 10.1093/cvr/cvab310 (PMC9491864; doi:10.1093/cvr/cvab310)
Supplement: cvab310_Supplementary_Data [file cvab310_supplementary_data.zip]

Archive with 21 entries (21 files):
- Supplementary material_final CVR-2020-1278R2.docx
- Video 1.mp4
- Video 10.mp4
- Video 11.mp4
- Video 12.mp4
- Video 13.mp4
- Video 14.mp4
- Video 15.mp4
- Video 16 .mp4
- Video 17.mp4
- Video 18.mp4
- Video 19.mp4
- Video 2.mp4
- Video 20.mp4
- Video 3.mp4
- Video 4_c.mp4
- Video 5_c.mp4
- Video 6_c.mp4
- Video 7_c.mp4
- Video 8.avi
- Video 9.avi
